# Supplementary material for: Dysregulation of Glu-GABA and reduction of triglycerides contribute to valproic acid-induced autism model in zebrafish
Source: J Lipid Res. 2025 Sep 23;66(11):100911. doi: 10.1016/j.jlr.2025.100911 (PMC12605571; doi:10.1016/j.jlr.2025.100911)
Supplement: Supplemental Table S1 [file mmc1.xlsx]

## Sheet: Sheet1
gene	primer
dagla-F	ACATCATTGCTGGTTTGGT
dagla-R	CATCATTGTTTGCCTGATCC
daglb-F	CCTCCATATTGCAGAGCAC
daglb-R	ACGGGACTTCGTAGATCTG
magl-F	AGGAACGGCCAAATTCACCA
magl-R	CGAATTGGAACGGCTCCTCT
dgat1a-F	AAACCCTTTCAGGACATGGA
dgat1a-R	GAGCCAGATAAAGTGATTGGG
dgat1b-F	CCTCAATGAACTTCATGGCTG
dgat1b-R	TTATCGTTTCAGAGTTCCACCA
dgat2-F	CCATAAGACTCATCAAGACGC
dgat2-R	AACACAAGATGCCATGAGG
lpin1-F	GCACTATGCTACCAATGGG
lpin1-R	TCTTCTCAATGACCTCCCTG
lpin2-F	ATTTACCCAAGGCAACTGAG
lpin2-R	TCTTTCTCCAGAACCACCA
pld1a-F	CAGGAGGTCATCGTATCCC
pld1b-F	CAATAAGCCACCTCTTAGACC
pis-cdipt-F	GTGTTTGCTGGTGAACCTG
pis-cdipt-R	CTTCATCATGGAACTGTGCAG
pla2-F	CCACCGTTCAAAGAGTTACTG
pla2-R	TACTTTCGAATCAATCTTCGGG
grp55-F	CAACTCATCGACAGACTGTG
grp55-R	AAAGGGATGCCAAAGACCA
pnpla2-F	AGAGCATGTGTAAGCAGGGC
pnpla2-R	GTGGCAGATGCTCAAAGACG
pnpla3-F	CCAGCATTCAATTCAATCTGGA
pnpla3-R	TCTCTGCCAGCACTTTAGG
rbp4-F	TTAACAGAACGAGGTATCAAGG
rbp4-R	CAATGTTGTCAAGAAGGAACAG
fmr1-F	GGTGAATCACATGTATGCTGTC
fmr1-R	AGCTGCAAAAGTACAGTAGACT
shank3-F	CAGCTCGTTGTCCTCACACT
shank3-	ACACTTTGACCCTCTCTCCG
adsl-F	AAGGCCTGGTGGTCTATCCT
adsl-R	ATTTGCGCTTCAGAGCTCCA
oplah-F	CACTGACACAGGCTAAAGG
oplah-R	CACAAGCATGTTGACCTCC
glsa -F	TTACATTCCTCAGCTAGCG
glsa -R	GCAGTGTATCTTTGACCGT
glsb-F	AATTCGCCTTCCATGTTGG
glsb-R	ATGATGCCCATCACATTGG
gad1b-F	TTCTGGCTCATGTGGAAGGC
gad1b-F	ACAACGTCGAAACATAGCCGT
nags-F	GCATTCGACAGGACTTCAG
nags-R	CACAGTGCTTGAAGTACCAG
nos1-F	CGAGAGCAAAGTCACAGCATTC
nos1-R	CTGATCTGCGATTGAGCTTTTAAC
nos2a-F	AGAGGGGACCTGTATGTAGACC
nos2a-R	TGCTTGTCTTCCCATCTTGCTTT
nos2b-F	AAGCCCCGACTCTACTCCAT
nos2b-R	TGGACCTTTTCCCTAGCAACA
